# Supplementary material for: Intramolecular Hydrogen Bonding in N6-Substituted 2-Chloroadenosines: Evidence from NMR Spectroscopy
Source: Int J Mol Sci. 2023 Jun 2;24(11):9697. doi: 10.3390/ijms24119697 (PMC10253998; doi:10.3390/ijms24119697)
Supplement: Supplementary file 1 [file ijms-24-09697-s001.zip]

Archive with 1 entries (1 files):
- ijms-2427260-supplementary.pdf
